# Supplementary material for: 7-Methoxyflavanone Alleviates LPS-Induced Acute Lung Injury by Suppressing TLR4/NF-κB p65 and ROS/Txnip/NLRP3 Signaling
Source: Biology (Basel). 2025 Sep 2;14(9):1170. doi: 10.3390/biology14091170 (PMC12467840; doi:10.3390/biology14091170)
Supplement: Supplementary file 1 [file biology-14-01170-s001.zip]

Archive with 1 entries (1 files):
- biology-3787441-supplementary.pdf
